# Supplementary material for: Proteomics analysis of the peritoneal dialysate effluent reveals the presence of calcium-regulation proteins and acute inflammatory response
Source: Clin Proteomics. 2014 Apr 17;11(1):17. doi: 10.1186/1559-0275-11-17 (PMC4022211; doi:10.1186/1559-0275-11-17)
Supplement: Additional file 3: Table S2SM — Proteins identified in 2D-gels of peritoneal dialysis effluent: Mascot Score, protein sequence coverage for the identified proteins. [file 1559-0275-11-17-S3.xlsx]

## Sheet: Peritoneal Dialysate
Additional file 3: Table S2SM
#	Anova (p)	Fold		Protein Description				P01						P02						P03						P04						P05						P06						Average Normalized Volumes
			Protein		Protein	Protein		Peptide Mass Fingerprint			MS/MS			Peptide Mass Fingerprint			MS/MS			Peptide Mass Fingerprint			MS/MS			Peptide Mass Fingerprint			MS/MS			Peptide Mass Fingerprint			MS/MS			Peptide Mass Fingerprint			MS/MS
			Accession		pI	MW		Mascot	% Seq.	No. Id.	Mascot	Peptide		Mascot	% Seq.	No. Id.	Mascot	Peptide		Mascot	% Seq.	No. Id.	Mascot	Peptide		Mascot	% Seq.	No. Id.	Mascot	Peptide		Mascot	% Seq.	No. Id.	Mascot	Peptide		Mascot	% Seq.	No. Id.	Mascot	Peptide		P01	P02	P03	P04	P05	P06
								Score	Coverage	peptides	Score	sequence		Score	Coverage	peptides	Score	sequence		Score	Coverage	peptides	Score	sequence		Score	Coverage	peptides	Score	sequence		Score	Coverage	peptides	Score	sequence		Score	Coverage	peptides	Score	sequence
268	9.918e-07	2.8	P06727	Apolipoprotein IV	5.28	45371		246	52	24	39	K.ALVQQMEQLR.Q		294	53	26	88	K.ALVQQMEQLR.Q		198	50	22	109	K.ALVQQMEQLR.Q		228	53	27	98	K.ALVQQMEQLR.Q		182	59	26	70	K.ALVQQMEQLR.Q		157	56	25	85	K.ALVQQMEQLR.Q		26900000000	30300000000	29500000000	11300000000	15200000000	10900000000
												K.SLAELGGHLDQQVEEFR.R						K.SLAELGGHLDQQVEEFR.R						K.SLAELGGHLDQQVEEFR.R						K.SLAELGGHLDQQVEEFR.R						K.SLAELGGHLDQQVEEFR.R						K.SLAELGGHLDQQVEEFR.R
248	2.386e-06	3.6	P25311	Zinc-alpha-2-glycoprotein	5.71	34465		-	-	-	31	K.AYLEEECPATLR.K		-	-	-	38	K.EHAVEGDCDFQLLK.L		-	-	-	40	K.EHAVEGDCDFQLLK.L		-	-	-	48	K.EHAVEGDCDFQLLK.L		-	-	-	32	K.AYLEEECPATLR.K		-	-	-	40	K.AYLEEECPATLR.K		17700000000	22900000000	20500000000	7410000000	6430000000	7200000000
																		R.HTFMGVVSLGSPSGEVSHPR.K						R.HTFMGVVSLGSPSGEVSHPR.K						R.HTFMGVVSLGSPSGEVSHPR.K
			P00738	Haptoglobin	6.13	45861		-	-	-	128	K.YVMLPVADQDQCIR.H		-	-	-	95	R.VGYVSGWGR.N		-	-	-	120	K.YVMLPVADQDQCIR.H		-	-	-	145	K.VTSIQDWVQK.T		-	-	-	160	K.VTSIQDWVQK.T		-	-	-	152	K.VTSIQDWVQK.T
												R.VMPICLPSKDYAEVGR.V						K.YVMLPVADQDQCIR.H						K.SPVGVQPILNEHTFCAGMSK.Y						K.YVMLPVADQDQCIR.H						K.YVMLPVADQDQCIR.H						K.YVMLPVADQDQCIR.H
												K.SPVGVQPILNEHTFCAGMSK.Y						K.SPVGVQPILNEHTFCAGMSK.Y																		K.SPVGVQPILNEHTFCAGMSK.Y						K.SPVGVQPILNEHTFCAGMSK.Y
264	6.222e-06	2.8	P00738	Haptoglobin	6.13	45861		81	26	13	87	R.VGYVSGWGR.N		99	26	13	120	R.VGYVSGWGR.N		102	31	15	162	R.VGYVSGWGR.N		98	31	14	120	K.VTSIQDWVQK.T		72	30	14	185	K.VTSIQDWVQK.T		91	30	14	184	K.VTSIQDWVQK.T		26600000000	30600000000	28900000000	11000000000	12100000000	11900000000
												K.YVMLPVADQDQCIR.H						K.YVMLPVADQDQCIR.H						K.YVMLPVADQDQCIR.H						K.YVMLPVADQDQCIR.H						K.YVMLPVADQDQCIR.H						K.YVMLPVADQDQCIR.H
												K.SPVGVQPILNEHTFCAGMSK.Y						K.SPVGVQPILNEHTFCAGMSK.Y						K.SPVGVQPILNEHTFCAGMSK.Y						K.SPVGVQPILNEHTFCAGMSK.Y						K.SPVGVQPILNEHTFCAGMSK.Y						K.SPVGVQPILNEHTFCAGMSK.Y
265	3.713e-05	3.1	P02679	Fibrinogen gamma chain	5.37	52106		83	44	17	53	K.YEASILTHDSSIR.Y		192	44	18	41	K.YEASILTHDSSIR.Y		98	44	17	53	K.YEASILTHDSSIR.Y		120	34	12	68	R.VELEDWNGR.T		98	34	12	92	R.VELEDWNGR.T		75	34	11	44	R.VELEDWNGR.T		12400000000	18400000000	14800000000	6040000000	6510000000	6340000000
												R.LTIGEGQQHHLGGAK.Q						R.LTIGEGQQHHLGGAK.Q						R.LTIGEGQQHHLGGAK.Q						K.YEASILTHDSSIR.Y						K.YEASILTHDSSIR.Y						K.YEASILTHDSSIR.Y
																								K.IHLISTQSAIPYALR.V
260	6.379e-05	2.7	P25311	Zinc-alpha-2-glycoprotein	5.71	34465		-	-	-	40	K.IHLISTQSAIPYALR.V		-	-	-	113	K.AYLEEECPATLR.K		-	-	-	135	K.AYLEEECPATLR.K		-	-	-	31	K.AYLEEECPATLR.K		-	-	-	37	K.AYLEEECPATLR.K		-	-	-	32	K.AYLEEECPATLR.K		36800000000	64100000000	64900000000	37200000000	29500000000	24100000000
																		K.IHLISTQSAIPYALR.V						K.IHLISTQSAIPYALR.V
			P00738	Haptoglobin	6.13	45861		-	-	-	133	K.YVMLPVADQDQCIR.H		-	-	-	89	R.VGYVSGWGR.N		-	-	-	88	K.VTSIQDWVQK.T		-	-	-	95	K.YVMLPVADQDQCIR.H		-	-	-	41	K.VTSIQDWVQK.T		-	-	-	56	K.YVMLPVADQDQCIR.H
												R.VMPICLPSKDYAEVGR.V						K.YVMLPVADQDQCIR.H						K.YVMLPVADQDQCIR.H												K.YVMLPVADQDQCIR.H						R.VMPICLPSKDYAEVGR.V
												K.SPVGVQPILNEHTFCAGMSK.Y						K.SPVGVQPILNEHTFCAGMSK.Y						K.SPVGVQPILNEHTFCAGMSK.Y												K.SPVGVQPILNEHTFCAGMSK.Y
199	0.0001262	8.4	P02768	Serum Albumin	5.92	71317		233	43	25	92	K.YLYEIAR.R		224	43	28	40	R.RHPDYSVVLLLR.L		307	49	32	47	R.RHPDYSVVLLLR.L		284	58	38	127	R.RHPDYSVVLLLR.L		324	58	38	69	K.YLYEIAR.R		110	32	14	109	K.YLYEIAR.R		1620000000	1220000000	794000000	1360000000	1100000000	6680000000
												R.RHPDYSVVLLLR.L												R.RPCFSALEVDETYVPK.E						R.RPCFSALEVDETYVPK.E						R.RHPDYSVVLLLR.L						R.RHPDYSVVLLLR.L
												R.RPCFSALEVDETYVPK.E												K.VFDEFKPLVEEPQNLIK.Q						K.VFDEFKPLVEEPQNLIK.Q						K.KVPQVSTPTLVEVSR.N						K.KVPQVSTPTLVEVSR.N
239	0.0001269	2.5	P01857	Ig gamma-1 chain C	8.46	36596		78	32	8	39	R.EPQVYTLPPSR.D		100	43	11	132	K.FNWYVDGVEVHNAK.T		81	32	7	125	R.EPQVYTLPPSR.D		100	39	9	40	R.EPQVYTLPPSR.D		137	44	11	124	R.EPQVYTLPPSR.D		91	43	12	99	R.EPQVYTLPPSR.D		10700000000	18100000000	18900000000	9290000000	7490000000	10600000000
												K.FNWYVDGVEVHNAK.T						R.EPQVYTLPPSRDELTK.N						K.FNWYVDGVEVHNAK.T						K.FNWYVDGVEVHNAK.T						K.FNWYVDGVEVHNAK.T						K.FNWYVDGVEVHNAK.T
																		R.TPEVTCVVVDVSHEDPEVK.F						R.TPEVTCVVVDVSHEDPEVK.F												R.EPQVYTLPPSRDELTK.N						R.EPQVYTLPPSRDELTK.N
233	0.0001302	2.3	P01857	Ig gamma-1 chain C	8.46	36596		83	38	9	41	K.FNWYVDGVEVHNAK.T		164	36	9	120	K.FNWYVDGVEVHNAK.T		-	-	-	113	R.EPQVYTLPPSR.D		80	42	10	125	R.EPQVYTLPPSR.D		129	48	12	82	R.EPQVYTLPPSR.D		53	36	8	37	R.EPQVYTLPPSR.D		9740000000	14500000000	14500000000	8280000000	6420000000	8730000000
												R.EPQVYTLPPSRDELTK.N						R.EPQVYTLPPSRDELTK.N						K.FNWYVDGVEVHNAK.T						K.FNWYVDGVEVHNAK.T						K.FNWYVDGVEVHNAK.T
																		R.TPEVTCVVVDVSHEDPEVK.F						R.EPQVYTLPPSRDELTK.N						R.TPEVTCVVVDVSHEDPEVK.F
269	0.0002343	2.3	P02679	Fibrinogen gamma chain	5.37	52106		78	30	15	169	K.IHLISTQSAIPYALR.V		96	29	13	65	K.IHLISTQSAIPYALR.V		128	29	15	169	K.IHLISTQSAIPYALR.V		68	29	14	38	K.IHLISTQSAIPYALR.V		67	29	15	48	K.IHLISTQSAIPYALR.V		207	48	18	92	K.IHLISTQSAIPYALR.V		12900000000	12900000000	10900000000	5520000000	7340000000	6130000000
												K.EGFGHLSPTGTTEFWLGNEK.I						K.EGFGHLSPTGTTEFWLGNEK.I						K.EGFGHLSPTGTTEFWLGNEK.I						K.EGFGHLSPTGTTEFWLGNEK.I						K.EGFGHLSPTGTTEFWLGNEK.I						K.EGFGHLSPTGTTEFWLGNEK.I
												R.FGSYCPTTCGIADFLSTYQTK.V												R.FGSYCPTTCGIADFLSTYQTK.V												R.FGSYCPTTCGIADFLSTYQTK.V						R.FGSYCPTTCGIADFLSTYQTK.V
453	0.0002446	2.6	P01834	Ig kappa chain C region	5.58	11773		97	54	4	62	K.SGTASVVCLLNNFYPR.E		98	66	4	85	K.VYACEVTHQGLSSPVTK.S		82	60	4	111	K.SGTASVVCLLNNFYPR.E		63	66	4	48	K.SGTASVVCLLNNFYPR.E		89	65	4	30	K.SGTASVVCLLNNFYPR.E		76	65	4	58	K.SGTASVVCLLNNFYPR.E		15500000000	26700000000	39600000000	29500000000	16900000000	21400000000
												-.TVAAPSVFIFPPSDEQLK.S						-.TVAAPSVFIFPPSDEQLK.S						K.VYACEVTHQGLSSPVTK.S						-.TVAAPSVFIFPPSDEQLK.S						-.TVAAPSVFIFPPSDEQLK.S						-.TVAAPSVFIFPPSDEQLK.S
																								-.TVAAPSVFIFPPSDEQLK.S
399	0.000264	2.4	P02760	Protein AMBP	5.95	39886		97	28	7	40	K.WYNLAIGSTCPWLK.K		73	28	7	56	K.WYNLAIGSTCPWLK.K		58	25	7	200	K.WYNLAIGSTCPWLK.K		60	28	7	96	K.WYNLAIGSTCPWLK.K		72	25	8	109	K.WYNLAIGSTCPWLK.K		134	30	10	203	K.WYNLAIGSTCPWLK.K		5510000000	5730000000	10000000000	7270000000	13300000000	9430000000
												R.GECVPGEQEPEPILIPR.V						R.VVAQGVGIPEDSIFTMADR.G						R.GECVPGEQEPEPILIPR.V						R.GECVPGEQEPEPILIPR.V						R.GECVPGEQEPEPILIPR.V						R.GECVPGEQEPEPILIPR.V
																								R.VVAQGVGIPEDSIFTMADR.G						R.VVAQGVGIPEDSIFTMADR.G						R.VVAQGVGIPEDSIFTMADR.G						R.VVAQGVGIPEDSIFTMADR.G
467	0.0002852	2.2	P01834	Ig kappa chain C region	5.58	11773		87	56	5	66	K.SGTASVVCLLNNFYPR.E		120	71	5	78	K.VYACEVTHQGLSSPVTK.S		50	54	4	30	K.VYACEVTHQGLSSPVTK.S		63	66	4	48	K.VYACEVTHQGLSSPVTK.S		54	66	4	65	K.SGTASVVCLLNNFYPR.E		94	66	4	101	K.SGTASVVCLLNNFYPR.E		25000000000	37100000000	43600000000	36300000000	19700000000	28200000000
												-.TVAAPSVFIFPPSDEQLK.S						-.TVAAPSVFIFPPSDEQLK.S						-.TVAAPSVFIFPPSDEQLK.S						-.TVAAPSVFIFPPSDEQLK.S												K.VYACEVTHQGLSSPVTK.S
																																										-.TVAAPSVFIFPPSDEQLK.S
238	0.0003054	2.2	P01857	Ig gamma-1 chain C	8.46	36596		86	37	10	41	K.FNWYVDGVEVHNAK.T		101	45	12	121	R.EPQVYTLPPSR.D		-	-	-	95	R.EPQVYTLPPSR.D		-	-	-	165	R.EPQVYTLPPSR.D		-	-	-	137	R.EPQVYTLPPSR.D		-	-	-	131	R.EPQVYTLPPSR.D		13900000000	22100000000	22200000000	13300000000	10000000000	13100000000
												R.EPQVYTLPPSRDELTK.N						K.FNWYVDGVEVHNAK.T						K.FNWYVDGVEVHNAK.T						K.FNWYVDGVEVHNAK.T						K.FNWYVDGVEVHNAK.T						K.FNWYVDGVEVHNAK.T
																																										R.TPEVTCVVVDVSHEDPEVK.F
228	0.000384	1.8	P35520	Cystathionine beta-synthase	6.2	61175		80	20	11	59	R.WMLQKGFLK.E		91	20	10	42	R.WMLQKGFLK.E		68	20	11	76	R.WMLQKGFLK.E		110	20	11	86	R.WMLQKGFLK.E		74	20	11	-	-		65	20	12	-	-		19900000000	24000000000	24800000000	18100000000	13400000000	20100000000
												R.CVVILPDSVRNYMTK.F						R.CVVILPDSVRNYMTK.F						R.CVVILPDSVRNYMTK.F						R.CVVILPDSVRNYMTK.F
220	0.0005725	2	P02675	Fibrinogen beta chain	8.54	56577		123	39	17	21	K.EDGGGWWYNR.C		-	-	-	52	K.EDGGGWWYNR.C		-	-	-	28	K.EDGGGWWYNR.C		-	-	-	30	K.EDGGGWWYNR.C		92	39	16	24	K.EDGGGWWYNR.C		-	-	-	50	K.IRPFFPQQ.-		4740000000	7000000000	6150000000	4890000000	3590000000	6490000000
												K.HQLYIDETVNSNIPTNLR.V						K.HQLYIDETVNSNIPTNLR.V						K.HQLYIDETVNSNIPTNLR.V						K.HQLYIDETVNSNIPTNLR.V												K.EDGGGWWYNR.C
466	0.0009355	1.9	P00746	Complement factor D	6.85	27529		98	52	6	40	K.ATLGPAVRPLPWQR.V		76	53	8	28	K.ATLGPAVRPLPWQR.V		97	53	9	45	K.ATLGPAVRPLPWQR.V		97	53	7	-	-		125	53	8	53	K.ATLGPAVRPLPWQR.V		80	53	7	53	K.ATLGPAVRPLPWQR.V		32800000000	49400000000	62400000000	53000000000	34300000000	42600000000
266	0.001	2.6	P02679	Fibrinogen gamma chain	5.37	52106		-	-	-	53	K.YEASILTHDSSIR.Y		-	-	-	89	R.EPQVYTLPPSR.D		-	-	-	134	R.EPQVYTLPPSR.D		-	-	-	65	R.EPQVYTLPPSR.D		171	36	18	97	R.EPQVYTLPPSR.D		209	57	30	121	R.EPQVYTLPPSR.D		9290000000	5910000000	6200000000	4360000000	5880000000	3520000000
												K.IHLISTQSAIPYALR.V						K.FNWYVDGVEVHNAK.T						K.FNWYVDGVEVHNAK.T						R.TPEVTCVVVDVSHEDPEVK.F						K.FNWYVDGVEVHNAK.T						K.FNWYVDGVEVHNAK.T
																		R.TPEVTCVVVDVSHEDPEVK.F						R.TPEVTCVVVDVSHEDPEVK.F												R.TPEVTCVVVDVSHEDPEVK.F						R.TPEVTCVVVDVSHEDPEVK.F
240	0.001	2.6	P01857	Ig gamma-1 chain C	8.46	36596		86	37	10	24	K.FNWYVDGVEVHNAK.T		110	45	12	132	K.FNWYVDGVEVHNAK.T		102	45	12	64	K.FNWYVDGVEVHNAK.T		100	43	11	60	R.EPQVYTLPPSR.D		-	-	-	128	R.EPQVYTLPPSR.D		100	39	9	126	R.EPQVYTLPPSR.D		11200000000	16900000000	18300000000	9030000000	6970000000	11100000000
																		R.EPQVYTLPPSRDELTK.N						R.TPEVTCVVVDVSHEDPEVK.F						K.FNWYVDGVEVHNAK.T						K.FNWYVDGVEVHNAK.T						K.FNWYVDGVEVHNAK.T
																		R.TPEVTCVVVDVSHEDPEVK.F																		R.EPQVYTLPPSRDELTK.N						R.TPEVTCVVVDVSHEDPEVK.F
																																				R.TPEVTCVVVDVSHEDPEVK.F
219	0.001	1.9	P02675	Fibrinogen beta chain	8.54	56577		165	46	21	88	K.YVMLPVADQDQCIR.H		135	49	24	61	K.EDGGGWWYNR.C		103	37	19	89	K.EDGGGWWYNR.C		96	37	17	97	K.IRPFFPQQ.-		184	55	26	75	K.YVMLPVADQDQCIR.H		63	28	12	57	K.IRPFFPQQ.-		5250000000	5900000000	5160000000	4470000000	3300000000	6170000000
												K.SPVGVQPILNEHTFCAGMSK.Y						K.HQLYIDETVNSNIPTNLR.V						K.HQLYIDETVNSNIPTNLR.V						K.SPVGVQPILNEHTFCAGMSK.Y						K.SPVGVQPILNEHTFCAGMSK.Y						K.EDGGGWWYNR.C
232	0.001	1.4	P02675	Fibrinogen beta chain	8.54	56577		179	46	21	121	K.EDGGGWWYNR.C		181	49	29	87	K.EDGGGWWYNR.C		-	-	-	109	K.EDGGGWWYNR.C		147	43	23	120	K.HQLYIDETVNSNIPTNLR.V		-	-	-	83	K.EDGGGWWYNR.C		-	-	-	99	K.EDGGGWWYNR.C		8140000000	10700000000	11300000000	10300000000	8050000000	10000000000
												K.HQLYIDETVNSNIPTNLR.V						K.HQLYIDETVNSNIPTNLR.V						K.HQLYIDETVNSNIPTNLR.V						R.VYCDMNTENGGWTVIQNR.Q						K.HQLYIDETVNSNIPTNLR.V						K.HQLYIDETVNSNIPTNLR.V
												R.VYCDMNTENGGWTVIQNR.Q
243	0.002	2.7	P01857	Ig gamma-1 chain C	8.46	36596		83	38	9	-	-		88	38	10	30	K.FNWYVDGVEVHNAK.T		91	46	10	43	K.FNWYVDGVEVHNAK.T		68	33	6	89	R.EPQVYTLPPSR.D		94	40	10	128	R.EPQVYTLPPSR.D		53	36	8	37	R.EPQVYTLPPSR.D		20000000000	26000000000	34300000000	16600000000	12700000000	21200000000
																														K.FNWYVDGVEVHNAK.T						K.FNWYVDGVEVHNAK.T
603	0.003	2.1	P02765	Alpha-2-HS-glycoprotein	5.43	40098					153	K.EHAVEGDCDFQLLK.L		150	35	9	130	K.EHAVEGDCDFQLLK.L		98	23	8	136	K.EHAVEGDCDFQLLK.L		110	22	7	165	K.EHAVEGDCDFQLLK.L		98	23	8	112	K.EHAVEGDCDFQLLK.L		125	22	7	137	K.EHAVEGDCDFQLLK.L		37400000000	36900000000	67400000000	35300000000	31900000000	38400000000
												R.HTFMGVVSLGSPSGEVSHPR.K						R.HTFMGVVSLGSPSGEVSHPR.K						R.HTFMGVVSLGSPSGEVSHPR.K						R.HTFMGVVSLGSPSGEVSHPR.K						R.HTFMGVVSLGSPSGEVSHPR.K						R.HTFMGVVSLGSPSGEVSHPR.K
231	0.003	1.6	P02675	Fibrinogen beta chain	8.54	56577		145	43	20	136	K.EDGGGWWYNR.C		-	-	-	99	K.EDGGGWWYNR.C		-	-	-	110	K.EDGGGWWYNR.C		-	-	-	120	K.EDGGGWWYNR.C		-	-	-	94	K.EDGGGWWYNR.C		-	-	-	207	K.EDGGGWWYNR.C		6270000000	6760000000	9800000000	8950000000	8730000000	8210000000
												K.HQLYIDETVNSNIPTNLR.V						K.HQLYIDETVNSNIPTNLR.V						K.HQLYIDETVNSNIPTNLR.V						K.HQLYIDETVNSNIPTNLR.V						K.HQLYIDETVNSNIPTNLR.V						K.HQLYIDETVNSNIPTNLR.V
230	0.003	1.9	P01857	Ig gamma-1 chain C	8.46	36596		78	32	8	-	-		106	45	12	120	K.FNWYVDGVEVHNAK.T		-	-	-	59	K.FNWYVDGVEVHNAK.T		-	-	-	87	K.FNWYVDGVEVHNAK.T		-	-	-	126	K.FNWYVDGVEVHNAK.T		-	-	-	130	K.FNWYVDGVEVHNAK.T		13900000000	18400000000	18300000000	12800000000	9500000000	14400000000
																		R.TPEVTCVVVDVSHEDPEVK.F						R.TPEVTCVVVDVSHEDPEVK.F						R.TPEVTCVVVDVSHEDPEVK.F						R.TPEVTCVVVDVSHEDPEVK.F						R.TPEVTCVVVDVSHEDPEVK.F
443	0.003	3	P01834	Ig kappa chain C region	5.58	11773		50	54	4	127	K.SGTASVVCLLNNFYPR.E		-	-	-	67	K.SGTASVVCLLNNFYPR.E		-	-	-	170	K.SGTASVVCLLNNFYPR.E		-	-	-	110	K.SGTASVVCLLNNFYPR.E		-	-	-	109	K.SGTASVVCLLNNFYPR.E		-	-	-	178	K.SGTASVVCLLNNFYPR.E		6300000000	6560000000	15000000000	10600000000	8350000000	4970000000
												-.TVAAPSVFIFPPSDEQLK.S												K.VYACEVTHQGLSSPVTK.S						K.VYACEVTHQGLSSPVTK.S						K.VYACEVTHQGLSSPVTK.S						K.VYACEVTHQGLSSPVTK.S
																								-.TVAAPSVFIFPPSDEQLK.S						-.TVAAPSVFIFPPSDEQLK.S						-.TVAAPSVFIFPPSDEQLK.S						-.TVAAPSVFIFPPSDEQLK.S
393	0.004	2.2	P02760	Protein AMBP	5.95	39886		-	-	-	134	K.WYNLAIGSTCPWLK.K		-	-	-	170	K.WYNLAIGSTCPWLK.K		-	-	-	198	K.WYNLAIGSTCPWLK.K		76	30	10	135	K.WYNLAIGSTCPWLK.K		72	30	11	36	R.GECVPGEQEPEPILIPR.V		-	-	-	296	K.WYNLAIGSTCPWLK.K		10400000000	10100000000	18900000000	16200000000	22100000000	15200000000
												R.VVAQGVGIPEDSIFTMADR.G						R.GECVPGEQEPEPILIPR.V						R.GECVPGEQEPEPILIPR.V						R.GECVPGEQEPEPILIPR.V												R.GECVPGEQEPEPILIPR.V
																		R.VVAQGVGIPEDSIFTMADR.G						R.VVAQGVGIPEDSIFTMADR.G						R.VVAQGVGIPEDSIFTMADR.G												R.VVAQGVGIPEDSIFTMADR.G
216	0.004	2.4	P02675	Fibrinogen beta chain	8.54	56577		-	-	-	32	K.EDGGGWWYNR.C		221	52	31	89	K.EDGGGWWYNR.C		-	-	-	59	K.EDGGGWWYNR.C		-	-	-	76	K.EDGGGWWYNR.C		-	-	-	68	K.EDGGGWWYNR.C		-	-	-	57	K.IRPFFPQQ.-		1150000000	1100000000	549000000	1320000000	776000000	943000000
												K.HQLYIDETVNSNIPTNLR.V						K.HQLYIDETVNSNIPTNLR.V						K.HQLYIDETVNSNIPTNLR.V						K.HQLYIDETVNSNIPTNLR.V						K.HQLYIDETVNSNIPTNLR.V						K.EDGGGWWYNR.C
471	0.005	1.9	P01834	Ig kappa chain C region	5.58	11773		-	-	-	62	K.SGTASVVCLLNNFYPR.E		-	-	-	71	K.SGTASVVCLLNNFYPR.E		-	-	-	68	K.VYACEVTHQGLSSPVTK.S		-	-	-	98	K.SGTASVVCLLNNFYPR.E		-	-	-	64	K.SGTASVVCLLNNFYPR.E		-	-	-	101	K.SGTASVVCLLNNFYPR.E		15900000000	21500000000	28400000000	21500000000	15200000000	15600000000
												-.TVAAPSVFIFPPSDEQLK.S						-.TVAAPSVFIFPPSDEQLK.S						-.TVAAPSVFIFPPSDEQLK.S						K.VYACEVTHQGLSSPVTK.S												K.VYACEVTHQGLSSPVTK.S
																														-.TVAAPSVFIFPPSDEQLK.S												-.TVAAPSVFIFPPSDEQLK.S
52	0.005	5.1	P02768	Serum Albumin	5.92	71317		386	67	42	99	R.RHPDYSVVLLLR.L		364	63	42	54	R.RPCFSALEVDETYVPK.E		370	57	35	52	R.RHPDYSVVLLLR.L		300	58	39	75	R.RHPDYSVVLLLR.L		344	60	37	35	R.RHPDYSVVLLLR.L		324	55	35	70	R.HPDYSVVLLLR.L		5670000000	8000000000	1970000000	10100000000	8410000000	4100000000
												R.RPCFSALEVDETYVPK.E						K.VFDEFKPLVEEPQNLIK.Q						R.RPCFSALEVDETYVPK.E						K.KVPQVSTPTLVEVSR.N						R.RPCFSALEVDETYVPK.E						R.RHPDYSVVLLLR.L
												K.VFDEFKPLVEEPQNLIK.Q												K.VFDEFKPLVEEPQNLIK.Q						R.RPCFSALEVDETYVPK.E						K.VFDEFKPLVEEPQNLIK.Q						R.RPCFSALEVDETYVPK.E
185	0.005	4.6	P02768	Serum Albumin	5.92	71317		244	45	28	199	R.RHPDYSVVLLLR.L		308	62	40	88	R.RHPDYSVVLLLR.L		233	50	25	158	R.RHPDYSVVLLLR.L		313	56	35	160	R.RHPDYSVVLLLR.L		98	60	39	199	R.RHPDYSVVLLLR.L		242	43	28	100	R.RHPDYSVVLLLR.L		3930000000	2950000000	2070000000	2680000000	1940000000	9000000000
												R.HPYFYAPELLFFAK.R						R.RPCFSALEVDETYVPK.E						R.RPCFSALEVDETYVPK.E						R.RPCFSALEVDETYVPK.E						R.RPCFSALEVDETYVPK.E						R.RPCFSALEVDETYVPK.E
												K.VFDEFKPLVEEPQNLIK.Q						K.VFDEFKPLVEEPQNLIK.Q						K.VFDEFKPLVEEPQNLIK.Q						K.VFDEFKPLVEEPQNLIK.Q						K.VFDEFKPLVEEPQNLIK.Q
455	0.006	2.3	P01834	Ig kappa chain C region	5.58	11773		-	-	-	55	K.SGTASVVCLLNNFYPR.E		68	56	5	107	K.SGTASVVCLLNNFYPR.E		-	-	-	70	K.VYACEVTHQGLSSPVTK.S		-	-	-	64	K.SGTASVVCLLNNFYPR.E		-	-	-	101	K.SGTASVVCLLNNFYPR.E		-	-	-	176	K.SGTASVVCLLNNFYPR.E		17300000000	30400000000	40600000000	35600000000	22500000000	26800000000
												-.TVAAPSVFIFPPSDEQLK.S						K.VYACEVTHQGLSSPVTK.S						-.TVAAPSVFIFPPSDEQLK.S						K.VYACEVTHQGLSSPVTK.S						K.VYACEVTHQGLSSPVTK.S						K.VYACEVTHQGLSSPVTK.S
																														-.TVAAPSVFIFPPSDEQLK.S						-.TVAAPSVFIFPPSDEQLK.S						-.TVAAPSVFIFPPSDEQLK.S
227	0.006	1.5	P02749	Beta-2-glycoprotein	8.34	39584		77	36	8	-	-		109	40	10	-	-		99	40	10	-	-		86	36	8	-	-		78	36	9	-	-		97	36	9	-	-		4290000000	3960000000	5760000000	6100000000	5620000000	4170000000
600	0.009	2.4	P02774	Vitamin D-binding protein	5.4	54526		96	37	15	109	K.HLSLLTTLSNR.V		104	37	14	98	K.HLSLLTTLSNR.V		114	37	14	120	K.HLSLLTTLSNR.V		185	37	14	95	K.HLSLLTTLSNR.V		158	59	22	80	K.HLSLLTTLSNR.V		149	48	17	78	K.HLSLLTTLSNR.V		9110000000	6880000000	6840000000	5510000000	3850000000	7800000000
180	0.012	2.9	O15297	Protein phosphatase 1D	9.14	67374		60	17	9	-	-		72	17	8	-	-		65	17	9	-	-		74	17	9	-	-		80	17	9	-	-		78	17	8	-	-		6500000000	5280000000	3610000000	4710000000	2610000000	7690000000
123	0.012	2.7	P00450	Ceruloplasmin	5.44	122983		99	22	17	-	-		145	33	24	-	-		74	22	17	-	-		112	25	19	-	-		97	22	17	-	-		100	22	17	-	-		8760000000	20000000000	13100000000	11000000000	8670000000	7290000000
400	0.013	3.8	P02760	Protein AMBP	5.95	39886		-	-	-	107	K.WYNLAIGSTCPWLK.K		63	23	6	73	K.WYNLAIGSTCPWLK.K		89	30	11	121	K.WYNLAIGSTCPWLK.K		-	-	-	86	R.GECVPGEQEPEPILIPR.V		-	-	-	104	R.GECVPGEQEPEPILIPR.V		-	-	-	134	R.GECVPGEQEPEPILIPR.V		1750000000	1220000000	2340000000	2610000000	4650000000	1960000000
												R.VVAQGVGIPEDSIFTMADR.G												R.GECVPGEQEPEPILIPR.V						R.VVAQGVGIPEDSIFTMADR.G						R.VVAQGVGIPEDSIFTMADR.G						R.VVAQGVGIPEDSIFTMADR.G
606	0.013	4.6	P02647	Apolipoprotein A-I	5.56	30759		-	-	-	40	K.WQEEMELYR.Q		137	63	22	47	K.WQEEMELYR.Q		120	63	21	24	K.WQEEMELYR.Q		165	59	22	40	K.WQEEMELYR.Q		204	67	22	58	K.WQEEMELYR.Q		-	-	-	47	K.WQEEMELYR.Q		12300000000	12600000000	15700000000	43300000000	47800000000	10300000000
												R.THLAPYSDELR.Q						R.THLAPYSDELR.Q												R.THLAPYSDELR.Q						R.THLAPYSDELR.Q						R.THLAPYSDELR.Q
447	0.016	2.1	P01834	Ig kappa chain C region	5.58	11773		62	54	4	81	K.SGTASVVCLLNNFYPR.E		-	-	-	82	K.SGTASVVCLLNNFYPR.E		-	-	-	104	K.SGTASVVCLLNNFYPR.E		-	-	-	110	K.SGTASVVCLLNNFYPR.E		-	-	-	97	K.SGTASVVCLLNNFYPR.E		-	-	-	125	K.SGTASVVCLLNNFYPR.E		9850000000	14400000000	20500000000	16300000000	10500000000	10000000000
												-.TVAAPSVFIFPPSDEQLK.S						K.VYACEVTHQGLSSPVTK.S						K.VYACEVTHQGLSSPVTK.S						K.VYACEVTHQGLSSPVTK.S						K.VYACEVTHQGLSSPVTK.S						-.TVAAPSVFIFPPSDEQLK.S
																								-.TVAAPSVFIFPPSDEQLK.S						-.TVAAPSVFIFPPSDEQLK.S						-.TVAAPSVFIFPPSDEQLK.S
438	0.025	2	P01834	Ig kappa chain C region	5.58	11773		-	-	-	62	K.SGTASVVCLLNNFYPR.E		-	-	-	120	K.VYACEVTHQGLSSPVTK.S		-	-	-	125	K.SGTASVVCLLNNFYPR.E		-	-	-	94	K.SGTASVVCLLNNFYPR.E		-	-	-	101	K.SGTASVVCLLNNFYPR.E		-	-	-	135	K.SGTASVVCLLNNFYPR.E		8930000000	9310000000	17000000000	18100000000	13200000000	9130000000
												-.TVAAPSVFIFPPSDEQLK.S						-.TVAAPSVFIFPPSDEQLK.S						K.VYACEVTHQGLSSPVTK.S						K.VYACEVTHQGLSSPVTK.S						K.VYACEVTHQGLSSPVTK.S						K.VYACEVTHQGLSSPVTK.S
																								-.TVAAPSVFIFPPSDEQLK.S						-.TVAAPSVFIFPPSDEQLK.S						-.TVAAPSVFIFPPSDEQLK.S						-.TVAAPSVFIFPPSDEQLK.S
244	0.028	2.9	P01857	Ig gamma-1 chain C	8.46	36596		-	-	-	78	R.EPQVYTLPPSR.D		125	45	12	63	K.FNWYVDGVEVHNAK.T		158	45	12	146	R.EPQVYTLPPSR.D		107	50	13	88	R.EPQVYTLPPSR.D		-	-	-	112	R.EPQVYTLPPSR.D		-	-	-	120	R.EPQVYTLPPSR.D		18500000000	19800000000	31600000000	18200000000	10800000000	16300000000
												K.FNWYVDGVEVHNAK.T						R.EPQVYTLPPSRDELTK.N						K.FNWYVDGVEVHNAK.T						K.FNWYVDGVEVHNAK.T						K.FNWYVDGVEVHNAK.T						K.FNWYVDGVEVHNAK.T
																								R.TPEVTCVVVDVSHEDPEVK.F												R.TPEVTCVVVDVSHEDPEVK.F						R.TPEVTCVVVDVSHEDPEVK.F
263	0.029	2	P02679	Fibrinogen gamma chain	5.37	52106		-	-	-	170	K.YEASILTHDSSIR.Y		84	39	14	30	K.IHLISTQSAIPYALR.V		-	-	-	169	K.YEASILTHDSSIR.Y		-	-	-	128	K.YEASILTHDSSIR.Y		-	-	-	173	K.YEASILTHDSSIR.Y		207	48	18	128	K.YEASILTHDSSIR.Y		2330000000	1790000000	1480000000	1190000000	1740000000	1580000000
												R.LTIGEGQQHHLGGAK.Q												R.LTIGEGQQHHLGGAK.Q						R.LTIGEGQQHHLGGAK.Q						R.LTIGEGQQHHLGGAK.Q						R.LTIGEGQQHHLGGAK.Q
												K.IHLISTQSAIPYALR.V												K.IHLISTQSAIPYALR.V						K.IHLISTQSAIPYALR.V						K.IHLISTQSAIPYALR.V						K.IHLISTQSAIPYALR.V
591	0.034	1.8	P02787	Serotransferrin	6.81	79294		166	33	22	77	K.WCALSHHER.L		362	50	38	82	K.EGYYGYTGAFR.C		336	50	39	49	K.EGYYGYTGAFR.C		244	46	33	44	K.EGYYGYTGAFR.C		335	54	39	84	K.WCALSHHER.L		254	38	30	120	K.WCALSHHER.L		48800000000	41600000000	35900000000	59800000000	63800000000	51400000000
												K.EGYYGYTGAFR.C						K.MYLGYEYVTAIR.N						K.MYLGYEYVTAIR.N						K.MYLGYEYVTAIR.N						K.EGYYGYTGAFR.C						K.EGYYGYTGAFR.C
												R.KPVEEYANCHLAR.A						R.SAGWNIPIGLLYCDLPEPR.K												R.KPVEEYANCHLAR.A						R.SAGWNIPIGLLYCDLPEPR.K						R.KPVEEYANCHLAR.A
229	0.279	1.8	P01009	Alpha-1-antitrypsin	5.37	46878		193	40	23	-	-		80	41	14	-	-		73	38	14	79	K.TDTSHHDQDHPTFNK.I		91	42	13	-	-		87	41	12	37	R.LGMFNIQHCK.K		91	24	13	-	-		27300000000	38500000000	43800000000	44200000000	35600000000	24100000000
																								K.DTEEEDFHVDQVTTVK.V
001	-	-	P02753	Retinol-binding protein 4	5.76	23337		-	-	-	29	R.LIVHNGYCDGR.S		102	66	11	128	K.YWGVASFLQK.G		-	-	-	112	K.YWGVASFLQK.G		-	-	-	78	R.LLNLDGTCADSYSFVFSR.D		137	60	11		K.TDTSHHDQDHPTFNK.I		-	-	-	173	K.YWGVASFLQK.G		-	-	-	-	-	-
												R.LLNLDGTCADSYSFVFSR.D						R.LLNLDGTCADSYSFVFSR.D						R.LLNLDGTCADSYSFVFSR.D																		R.LLNLDGTCADSYSFVFSR.D
002	-	-	P02763	Alpha-1-acid glycoprotein	4.93	23725		91	24	13	-	-		143	30	18	-	-		145	27	16	-	-		60	19	9	-	-		72	24	10	-	-		142	32	16	-	-		-	-	-	-	-	-
003	-	-	P61769	Beta-2-microglobilin	6.06	13820		-	-	-	54	K.DEYACR.V		-	-	-	30	K.DEYACR.V		-	-	-	28	K.DEYACR.V		-	-	-	-	-		-	-	-	64	K.DEYACR.V		-	-	-	55	K.DEYACR.V		-	-	-	-	-	-
												K.SNFLNCYVSGFHPSDIEVDLLK.N																								K.SNFLNCYVSGFHPSDIEVDLLK.N						K.SNFLNCYVSGFHPSDIEVDLLK.N
004	-	-	P02790	Hemopexin	6.55	52385		-	-	-	34	K.NFPSPVDAAFR.Q		-	-	-	68	K.NFPSPVDAAFR.Q		65	36	11	117	K.NFPSPVDAAFR.Q		-	-	-	79	K.NFPSPVDAAFR.Q		-	-	-	127	K.NFPSPVDAAFR.Q		78	36	10	126	K.NFPSPVDAAFR.Q		-	-	-	-	-	-
																		R.YYCFQGNQFLR.F						R.YYCFQGNQFLR.F						R.YYCFQGNQFLR.F						R.YYCFQGNQFLR.F						R.YYCFQGNQFLR.F
																								R.GECQAEGVLFFQGDR.E						R.GECQAEGVLFFQGDR.E						R.GECQAEGVLFFQGDR.E						R.GECQAEGVLFFQGDR.E
005	-	-	P01871	Ig mu chain C	6.35	49960		-	-	-	-	-		-	-	-	-	-		-	-	-	48	K.GVALHRPDVYLLPPAR.E		-	-	-	-	-		-	-	-	-	-		-	-	-	-	-		-	-	-	-	-	-
006	-	-	P02766	Transthyretin	5.52	15991		-	-	-	-	-		-	-	-	-	-		-	-	-	-	-		154	65	8	59	R.GSPAINVAVHVFR.K		122	65	9	206	R.GSPAINVAVHVFR.K		-	-	-	-	-		-	-	-	-	-	-
																																				K.ALGISPFHEHAEVVFTANDSGPR.R
